# Supplementary material for: Inflammation-Related Long Non-Coding RNA Signature Predicts the Prognosis of Gastric Carcinoma
Source: Front Genet. 2021 Nov 8;12:736766. doi: 10.3389/fgene.2021.736766 (PMC8607501; doi:10.3389/fgene.2021.736766)
Supplement: Supplementary file 1 [file Table2.XLS]

gene	conMean	treatMean	logFC	pValue	fdr
CD80	0.17047542	0.588497241082667	1.78747191257501	6.75313405146269e-11	6.56404629802174e-10
CD86	1.780531775	3.6768980664	1.04618099970447	8.03698130720308e-06	2.58673703000046e-05
COL1A1	45.6777259375	446.748827226667	3.28990120888497	2.61394988101315e-17	3.17594910543098e-15
COL1A2	40.39996509375	189.201035616	2.22749403389679	2.95069768204852e-12	4.345572949926e-11
COL3A1	65.560725375	344.573966693333	2.39390998509571	3.5207922787798e-13	7.1296043645291e-12
IFNG	0.17227882028125	0.749623563413333	2.12142095335648	2.84208124232761e-07	1.15104290314268e-06
IL2RA	0.9933597778125	2.6486694016	1.41487954556436	6.70745891210417e-08	3.10459526788822e-07
IL4	0.02618849	0.06597818472	1.33305620724334	0.00329566512656764	0.00618414382823117
LAMB1	10.49971009375	22.8108285173333	1.11936935369944	1.85832046000019e-10	1.61275668492874e-09
LAMC2	5.141156625	35.1992860584	2.77538129772167	3.18639498910864e-15	1.13420912551746e-13
ADORA1	0.2554431365625	0.560043830853333	1.13253756875164	0.000150038750782844	0.00036642629588172
AOC3	38.59309684375	12.7007817106667	-1.60342552031067	2.07481431760837e-06	7.10112505885682e-06
C3	42.20924878125	93.9347025090667	1.15409908126542	0.0128864072364201	0.0208759797230006
C3AR1	3.894624828125	8.10137214373333	1.05668192132458	0.000468329916280398	0.00103930748544417
C4B	1.066559059375	2.57165529802667	1.26973342297244	0.000160789901264718	0.000388775582162452
CCL18	6.14431731875	29.2987519790667	2.25351458234198	3.47116100389652e-05	9.8080479528704e-05
CCL20	10.9999174746875	52.1466441005333	2.24508171085591	6.27148382289198e-05	0.000169330063218083
CCL21	118.3185168125	47.5927656417067	-1.31386167484252	1.01859040370915e-08	5.56219029441176e-08
CCL3	0.8003276196875	3.4394175488	2.10350166785578	1.09088619520884e-09	7.36348181765967e-09
CCL7	0.0336688925	0.7770619508	4.52854144997575	7.90751105090832e-13	1.37251798955052e-11
CCR1	2.332140365625	4.82102796666667	1.04768617548341	2.84505740331713e-05	8.13351704713015e-05
CXCL1	8.45353636875	63.0269666517333	2.89834233514159	5.30737987939608e-11	5.37372212788853e-10
CXCL10	4.431427653125	41.1384351016	3.21464344970267	6.28221767564726e-10	4.55695192591727e-09
CXCL11	1.0025145178125	10.6147642441333	3.40437729489056	5.41206205808494e-10	4.10978462535825e-09
CXCL12	17.3735770625	7.5175098384	-1.20856806648826	1.03449385242679e-07	4.48896439535196e-07
CXCL5	12.2286620430312	72.6448104141547	2.57059317358393	0.000747776748902591	0.00160096696020555
CXCL6	0.50611612915625	4.143685034168	3.03337398973066	3.58763811905643e-09	2.23537452033516e-08
CXCL8	4.2601917390625	49.0312830968	3.52471224731209	4.07879192967755e-11	4.30933234309411e-10
CXCL9	4.162854215625	45.2802700768533	3.44323762236334	4.07879192967755e-11	4.30933234309411e-10
CXCR2	3.7772696715625	1.11287259232	-1.76305535155036	0.000365247349923769	0.000833381277290853
CYBB	7.245174884375	14.5888358229333	1.00977234281816	0.000496588566519234	0.00109700928785613
FOS	214.85681875	95.3392076906667	-1.17223402240968	4.03121980945868e-05	0.00011195273299411
LY75	1.48392533125	3.2902792312	1.14879152451817	4.87794764186262e-09	2.89107628529907e-08
NMI	5.53466909375	11.851204184	1.09846468777342	2.75974066447683e-12	4.19135613417419e-11
PLA2G7	1.52361902375	7.98572748746667	2.38992163445021	4.64710361713713e-13	9.03396943171458e-12
PTX3	1.402408025	0.592168558026667	-1.24382636090907	3.23513016704547e-07	1.28874857474106e-06
S100A12	10.5908798084375	4.03372255189333	-1.39263868145155	3.15559975636494e-07	1.26745576991187e-06
TLR2	1.146062	3.13660075733333	1.4525168136794	3.85237829473972e-10	3.06927188728443e-09
AHR	15.517168125	31.636435728	1.0277217794109	6.96805353715023e-11	6.64014513540198e-10
APLNR	5.27752031875	11.9630214085333	1.18064967282179	3.76677297123513e-05	0.000105818015261287
AQP9	0.760067423125	2.4652697752	1.69754622362609	0.000243604368121228	0.000569190975514023
ATP2C1	6.826397125	13.9194723973333	1.02790827777853	7.32442066639199e-16	4.44958555483313e-14
BDKRB1	1.989967125	0.79568983832	-1.32246651740236	1.57022593872429e-05	4.82993548240509e-05
BST2	54.2721379375	111.515740146667	1.03896371017147	4.83603794637849e-05	0.000132040137187637
BTG2	247.6881490625	55.9807321546667	-2.14552258204685	4.31291595720544e-06	1.43566928438482e-05
CD55	30.33431496875	80.687565384	1.41139562772245	1.84701384932595e-06	6.41177664837437e-06
CD70	0.637918056875	1.91626949458667	1.5868574477213	0.000278575106138019	0.000641646926934015
CDKN1A	80.73249875	38.6123411066667	-1.06408751617429	1.81852029649084e-06	6.35827959780251e-06
CLEC5A	0.11917362125	0.903965176613333	2.92320226227425	7.16018954493418e-15	2.17490757427376e-13
EDN1	4.341223975	9.77195543466667	1.17054542727218	2.52961398585295e-05	7.36163112050619e-05
ICAM1	9.4357579875	23.2536456106667	1.30124659244833	1.95948000909031e-07	8.20954555532664e-07
IFITM1	53.561745	148.192522344	1.46819778401558	3.28916900568755e-07	1.29962287541801e-06
INHBA	0.6719701121875	9.1394657072	3.76564085634124	2.87544211039703e-18	6.98732432826478e-16
IRAK2	2.79461864375	6.4715985808	1.21147069830649	2.83261704622157e-07	1.15104290314268e-06
ITGB8	1.744921953125	4.38726458424	1.33015920506619	1.71670373613556e-08	9.06867408436828e-08
KCNJ2	0.6519784375	1.36906936517333	1.07029938698222	0.000136465173539436	0.000338377930306969
KCNMB2	0.24787915546875	0.099428559024	-1.31790475410023	4.03999409701459e-07	1.57074970491927e-06
LAMP3	1.6870806515625	5.84763365413333	1.79332398745989	5.2527246588102e-10	4.05210187965358e-09
LIF	1.19237749375	7.4100393216	2.63564014857792	2.23005404176532e-16	1.80634377382991e-14
LY6E	47.68980875	171.23188396	1.84419845925297	2.24918521419969e-11	2.66610735146597e-10
LYN	8.2011309875	16.5751948293333	1.01513104299063	7.9134696976316e-08	3.5283910761917e-07
MET	4.735523428125	26.6237197232	2.49111634696965	1.67612761180405e-15	7.32362948282884e-14
MMP14	25.98451896875	67.085085616	1.36833970975669	2.36006307518266e-12	3.69996985335088e-11
MSR1	0.7553871746875	3.70185787917333	2.29296131431919	1.42279595351201e-12	2.30492944468946e-11
MXD1	32.9095361875	14.423095264	-1.19012488695892	0.00981179472320276	0.0163867087129778
OLR1	0.308814741875	3.25564366	3.39812927170094	8.8743407027636e-16	4.79214397949234e-14
OSM	0.5278790836875	2.08517130197333	1.98188650158805	1.53170464505302e-06	5.43363837588152e-06
OSMR	4.907242278125	13.3512493648	1.44399034439869	6.53642336769631e-10	4.67162023044177e-09
PLAUR	8.623083159375	19.1264479013333	1.14929326789737	2.27958609975357e-07	9.38880376678165e-07
PVR	8.85650425	24.8517131893333	1.48853603930051	6.56553432230962e-15	2.12723312042832e-13
RIPK2	3.3589625	10.5475231493333	1.65081665964269	2.84442957461152e-19	1.3823927732612e-16
ROS1	0.016972460875	0.297894965421333	4.13353607676792	4.76139672851426e-08	2.33741293945245e-07
SERPINE1	7.0293177125	37.0829622026667	2.39929992292918	2.66819753775164e-11	3.01568372871464e-10
SLC28A2	13.07677654175	3.94198935965867	-1.73001116937898	0.0103124859027864	0.0170471705739938
SPHK1	1.9841306375	4.3276201344	1.12506685165638	1.03449385242679e-07	4.48896439535196e-07
TIMP1	116.5609503125	405.373918746667	1.7981687258424	5.47046639906414e-14	1.26602222378342e-12
TNFAIP6	2.08455746	5.32275615909333	1.35243233642974	0.00127681226523187	0.00261827325275396
TNFRSF9	0.294496718125	0.91193078776	1.63067277648849	3.81389335115246e-10	3.06927188728443e-09
TNFSF15	1.098305596875	3.07012540437333	1.48301805472482	1.49027982501181e-09	9.78751344534783e-09
TNFSF9	1.21969643125	5.44286273613333	2.15784353124861	7.97842753098405e-06	2.58501052003883e-05
VIP	16.24838225	2.55667792098933	-2.66795375237191	2.62684823800272e-05	7.5541316193451e-05
ACOD1	0.0067913930625	0.069163714448	3.34823591313766	9.41930689635927e-09	5.20202630867114e-08
ADAM8	2.74726541875	8.12307132266667	1.56402901290086	6.70887892473543e-09	3.88156566359693e-08
ADAMTS12	0.313944131875	3.41311086568	3.44250752587707	1.21104393505717e-17	1.96189117479262e-15
ADIPOQ	1.29926393715625	0.454391938653333	-1.5156853894299	6.20329913126871e-10	4.55695192591727e-09
AGT	6.049985853125	30.8179314664	2.34876635581377	2.01155880768445e-06	6.93345801797619e-06
AGTR1	2.352965603125	0.711394482712	-1.72575854005357	2.11221757749494e-07	8.7738268603636e-07
AHSG	0.03411292915625	1.14200321135733	5.06510425801861	0.000553331653768101	0.0012113476744653
APOA1	455.568380265	42.5423678582933	-3.42069537770842	0.0106428195121977	0.0175335941794172
APOE	33.6900698125	136.125343533333	2.0145403666852	4.52371341188248e-09	2.71422804712949e-08
C2CD4A	0.75762628596875	5.76577798160267	2.92795699381993	3.08716668978044e-10	2.5429881546327e-09
CCN4	1.4338834921875	3.11873713546667	1.1210341544424	5.24872777906918e-08	2.55088170062762e-07
CD200R1L	0.0077372849375	0.061948977944	3.00118117105433	1.5953846007014e-05	4.8459807246305e-05
CMA1	1.662799215625	0.42886882416	-1.9550056217247	1.26400277256316e-12	2.11829430160585e-11
CNR1	1.6807375003125	0.778977956344	-1.10944001191192	2.34350743810909e-05	6.86122692394849e-05
CTSC	8.27040103125	17.1762763013333	1.05438811160228	6.09275699722435e-08	2.84719221216446e-07
CXCL17	225.559567424375	73.0280406391733	-1.62698605295094	6.87883613108002e-05	0.000183687602181587
DAGLA	1.705857109375	3.96843666106667	1.21807397449058	8.70435385594723e-09	4.91897206277948e-08
DNASE1L3	3.980220875	1.03261135081333	-1.94655113079378	7.50765476357837e-10	5.21245745014155e-09
ENPP3	3.9818955721875	0.278815481826667	-3.83607280866007	4.84137340646795e-07	1.86738688535192e-06
F12	1.425040939375	3.79749922893333	1.4140463053694	3.57209287276294e-06	1.1972669904571e-05
FABP4	14.0769669625	4.41367642130667	-1.67328375224252	9.38263440648589e-12	1.1999895583032e-10
FANCA	0.7380779346875	2.96881813973333	2.00804365552476	1.80830357600712e-15	7.32362948282884e-14
FANCD2	0.70186931875	2.72224036773333	1.95552011436797	2.14449372402788e-16	1.80634377382991e-14
FFAR4	0.3189710303125	0.747347611605333	1.22835403460372	0.024717022286783	0.0383785074484873
FOXF1	29.45791453125	9.64437891066667	-1.61089506048997	1.59265017919181e-05	4.8459807246305e-05
FOXP3	1.1820821915625	3.08018093386667	1.38168474792473	9.37341079466228e-09	5.20202630867114e-08
GATA3	0.920280409375	2.0107297112	1.12757374059348	4.03121980945868e-05	0.00011195273299411
GHRL	17.3481486971875	2.97171038050667	-2.54541628978953	0.00832116806564388	0.0141897813329927
GPER1	5.100315225	1.266240622	-2.01003483139803	2.60692376716266e-09	1.66705914584349e-08
GPR17	0.887072025625	0.326778789552	-1.44073690404306	6.56847028745832e-05	0.00017636887070192
GPR4	1.744657459375	3.74127945306667	1.10058792134872	1.76568066892001e-09	1.14416107346017e-08
HAMP	0.09188203046875	0.364181128245333	1.98680152044377	1.34193735668926e-08	7.1668302785822e-08
IDO1	1.4425467971875	20.6553712184	3.8398269618079	3.85286488029963e-08	1.91070646104655e-07
IL20	0.023259153125	0.0650306524613333	1.48332132993712	0.00581373686425053	0.01027445860373
IL23A	0.9555940584375	2.21547484546667	1.21314615779439	1.52992800162476e-10	1.36583634171643e-09
IL37	0.02274859	0.42260944288	4.21547597126596	2.97205198714435e-11	3.28276651307308e-10
ITGA2	4.66743629375	13.1013998421333	1.4890187310636	6.09791916515423e-10	4.55695192591727e-09
KLF4	70.0684875	27.0319752	-1.37409882247862	4.30395183700582e-12	5.9763445508138e-11
KRT1	8.6048373071875	0.193206820152	-5.47692998833869	0.00221300149715417	0.00431935231974669
LBP	0.06590757921875	1.797618465392	4.76949865769237	7.14440516499851e-07	2.69161310867386e-06
LRFN5	0.303534028125	0.135227534546667	-1.16646932304705	1.51546933962857e-05	4.69119808318143e-05
MAS1	0.006496448625	0.0156048116685333	1.26426777654238	0.00284854289346199	0.00545036159930129
MDK	58.64765775	144.885477184	1.30476759475378	5.42670485322742e-07	2.06045199895979e-06
MFHAS1	4.81362484375	12.0333583893333	1.32184372744012	3.26726908585277e-15	1.13420912551746e-13
MIR16-1	0.06972528125	0.333461177093333	2.25776505300249	1.62420868588753e-05	4.90289081578472e-05
MIR181A2	0.04077996875	0.24261901752	2.57276006460115	8.20243503889723e-06	2.62262067691056e-05
MIR657	0.081162059375	0.602323066933333	2.89166013324951	7.70412698749931e-08	3.46685714437469e-07
MMP3	0.5826476375	19.96106388408	5.09842114359405	7.28834871689628e-10	5.13353257450955e-09
MMP8	0.00654663846875	0.211345394149333	5.01270455202541	8.56315947051096e-12	1.12478256828874e-10
MMP9	6.4322363190625	21.0871166237333	1.71296952277371	7.57715266236826e-08	3.44158522795418e-07
PBK	2.489799778125	11.5918893293333	2.21901409123436	2.99700940979567e-14	7.28273286580348e-13
PDE2A	3.540280759375	1.29768703909333	-1.44792128366636	4.15509424105608e-09	2.55617190019399e-08
PIK3AP1	3.010468996875	9.70680030693333	1.68900755243059	1.23096842458902e-11	1.53397603679555e-10
PROC	0.486735584375	1.91392942938667	1.97532747913724	5.49130300230538e-05	0.000149093478163152
PTGER3	2.036806578125	0.946912681952	-1.10500568261642	2.54720890658943e-05	7.36871147977657e-05
S100A8	809.68249505625	92.6929198712	-3.12682523616096	0.00108869480829274	0.00226113537106954
SLAMF8	2.1640402625	6.4387268216	1.57304810037393	1.9669466551259e-08	1.01695327062892e-07
SUCNR1	0.6521348509375	2.32147163824	1.83179742898149	1.93576023798667e-10	1.62203357872676e-09
TAC1	2.201498826625	0.59381712712	-1.89039546548785	0.000120023244795313	0.000299134856259088
TNFSF11	0.159632852	1.05529286288	2.72481393861588	2.49905905220173e-14	6.39232999668442e-13
TNFSF18	0.14037717296875	0.494604110877333	1.81696587566566	9.22984110299224e-05	0.000241166815916894
TNFSF4	0.41127514875	1.28873217568	1.64777666905192	4.23439434205492e-09	2.57239456279836e-08
TREM2	1.1032898625	9.212151268	3.06172622741812	1.55347780734999e-15	7.32362948282884e-14
TSLP	0.7279916525	0.197590920541333	-1.88140525241793	1.13440035515989e-09	7.5523092138042e-09
WFDC1	3.36357344375	1.60338174845333	-1.06887680279681	2.36561274903092e-06	7.98394302797935e-06
ZP3	0.639347678125	1.80338770562667	1.49603700218777	2.25877219705117e-06	7.67666634802006e-06
AIRE	0.023737171625	0.129322761776	2.44575627495653	0.00359544077186488	0.00669495867864495
CTLA4	0.8462950375	2.0752341148	1.29404148926416	5.88305816281362e-08	2.77588957973536e-07
KRAS	6.5897493125	16.2017520026667	1.29785434137915	1.04078216920394e-06	3.83197071388723e-06
