# Supplementary material for: Inflammation-Related Long Non-Coding RNA Signature Predicts the Prognosis of Gastric Carcinoma
Source: Front Genet. 2021 Nov 8;12:736766. doi: 10.3389/fgene.2021.736766 (PMC8607501; doi:10.3389/fgene.2021.736766)
Supplement: Supplementary file 2 [file Table3.XLS]

## Sheet: Sheet1
Univariate Cox anaysis						Multivariate Cox anaysis
LncRNA	HR	HR.95L	HR.95H	pvalue		LncRNA	coef	HR	HR.95L	HR.95H	pvalue(overall survival)
AC015660.1	1.19794	1.00255	1.4314	0.0468102		AC015660.1	0.400719	1.4929	1.21331	1.83691	0.000152156
AC026368.1	1.03771	1.00134	1.0754	0.0419716		LINC01094	0.369384	1.44684	1.07032	1.95583	0.0163133
LINC01705	1.0949	1.01101	1.18576	0.0258077		AL512506.1	-1.61394	0.199101	0.0734459	0.539736	0.00151424
UBE2R2-AS1	0.752493	0.58184	0.973197	0.0302348		AC124067.2	0.101128	1.10642	1.05311	1.16243	5.98e-05
LINC01094	1.64397	1.26791	2.13155	0.000176027		AC016737.1	0.644703	1.90542	1.50812	2.40739	6.53e-08
LINC01614	1.11637	1.04555	1.19198	0.000995113		AL136115.1	-0.784066	0.456546	0.256016	0.814145	0.00789196
LINC02544	1.11064	1.02935	1.19835	0.00681301		AP000695.1	0.242613	1.27458	1.03066	1.57622	0.0251818
SCAT1	1.26819	1.05341	1.52678	0.0120898		AC104695.3	0.180346	1.19763	1.06319	1.34907	0.00299217
AC090912.3	1.25941	1.05367	1.50532	0.0112609		LINC00449	-1.10744	0.330403	0.145914	0.748158	0.00791318
NR2F1-AS1	1.33715	1.01066	1.76912	0.0419313		AC090772.1	1.90124	6.69421	2.86463	15.6433	1.13e-05
LINC01980	1.07861	1.01064	1.15116	0.0226913
AL512506.1	0.483903	0.254156	0.921332	0.0271502
TYMSOS	0.903071	0.81877	0.996052	0.041441
LINC00106	0.870697	0.769044	0.985785	0.0288163
UICLM	0.649111	0.441116	0.955179	0.028334
AC124067.2	1.06586	1.0026	1.13311	0.0410311
AC010768.2	0.660431	0.449063	0.971287	0.0350315
MAP3K4-AS1	1.12255	1.02596	1.22823	0.0117912
AC016737.1	1.21203	1.04395	1.40716	0.0115783
AL136115.1	0.661141	0.457368	0.955702	0.0277384
LINC02428	1.2452	1.02198	1.51718	0.0295787
AL356417.2	2.14954	1.4059	3.28654	0.000411477
LASTR	1.09134	1.0425	1.14247	0.000182689
AC005165.1	1.18172	1.04553	1.33565	0.00752502
AP001363.2	1.55124	1.00206	2.4014	0.0489309
AC068790.7	1.628	1.09757	2.41476	0.0154013
AL356215.1	1.11524	1.00514	1.23739	0.0397206
AP000695.1	1.34705	1.1361	1.59718	0.000607228
AP001350.1	0.492311	0.256402	0.945275	0.0332501
MIR548XHG	1.12841	1.00218	1.27055	0.0459382
PVT1	0.897963	0.818616	0.985001	0.0226003
LINC00460	1.06947	1.00505	1.13802	0.0341024
LINC02532	1.01805	1.00509	1.03117	0.00621812
AP003419.3	1.18709	1.08525	1.29847	0.000178333
AC245100.5	1.17094	1.00586	1.36311	0.0418241
AC007277.1	0.507249	0.263045	0.978168	0.0427803
AC090192.2	1.11713	1.01025	1.23532	0.0308782
AC009065.8	0.659937	0.442856	0.983427	0.0411437
LINC01711	1.0839	1.03352	1.13675	0.000908403
AC104695.3	1.14723	1.03363	1.27332	0.00983479
LINC00449	0.414232	0.203246	0.84424	0.0152641
CFAP61-AS1	1.10124	1.0192	1.18987	0.0146257
C10orf55	1.38046	1.00203	1.9018	0.0485694
AC013652.1	1.50553	1.00462	2.25621	0.0474482
AC009283.1	1.00998	1.00108	1.01896	0.0279214
AC090772.1	2.08854	1.16544	3.74278	0.0133479
