# Supplementary material for: Inflammation-Related Long Non-Coding RNA Signature Predicts the Prognosis of Gastric Carcinoma
Source: Front Genet. 2021 Nov 8;12:736766. doi: 10.3389/fgene.2021.736766 (PMC8607501; doi:10.3389/fgene.2021.736766)
Supplement: Supplementary file 3 [file Table4.XLSX]

## Sheet: gsea_report_for_h_1624036588191
NAME	GS<br> follow link to MSigDB	GS DETAILS	SIZE	ES	NES	NOM p-val	FDR q-val	FWER p-val	RANK AT MAX	LEADING EDGE
KEGG_ECM_RECEPTOR_INTERACTION	KEGG_ECM_RECEPTOR_INTERACTION	Details ...	84	0.707302	2.10819	0	0.029359	0.024	6614	tags=55%, list=12%, signal=62%
KEGG_HYPERTROPHIC_CARDIOMYOPATHY_HCM	KEGG_HYPERTROPHIC_CARDIOMYOPATHY_HCM	Details ...	83	0.625317	2.10079	0.00607287	0.0170727	0.026	12033	tags=60%, list=22%, signal=77%
KEGG_HEMATOPOIETIC_CELL_LINEAGE	KEGG_HEMATOPOIETIC_CELL_LINEAGE	Details ...	85	0.694028	2.08742	0	0.0138575	0.03	6326	tags=53%, list=11%, signal=60%
KEGG_FOCAL_ADHESION	KEGG_FOCAL_ADHESION	Details ...	199	0.59392	2.05442	0.00192308	0.0167172	0.042	7033	tags=46%, list=13%, signal=53%
KEGG_DILATED_CARDIOMYOPATHY	KEGG_DILATED_CARDIOMYOPATHY	Details ...	90	0.609698	2.04728	0.00403226	0.0145875	0.048	8049	tags=50%, list=15%, signal=58%
KEGG_CELL_ADHESION_MOLECULES_CAMS	KEGG_CELL_ADHESION_MOLECULES_CAMS	Details ...	131	0.655245	2.04274	0	0.013238	0.05	7646	tags=56%, list=14%, signal=65%
KEGG_CYTOKINE_CYTOKINE_RECEPTOR_INTERACTION	KEGG_CYTOKINE_CYTOKINE_RECEPTOR_INTERACTION	Details ...	264	0.539997	1.9729	0.00385356	0.0314705	0.11	5363	tags=37%, list=10%, signal=40%
KEGG_COMPLEMENT_AND_COAGULATION_CASCADES	KEGG_COMPLEMENT_AND_COAGULATION_CASCADES	Details ...	69	0.65838	1.94886	0.00379507	0.0346518	0.118	3137	tags=36%, list=6%, signal=38%
KEGG_GLYCOSPHINGOLIPID_BIOSYNTHESIS_GANGLIO_SERIES	KEGG_GLYCOSPHINGOLIPID_BIOSYNTHESIS_GANGLIO_SERIES	Details ...	15	0.734002	1.94175	0.00396825	0.0327179	0.119	6964	tags=60%, list=13%, signal=69%
KEGG_CALCIUM_SIGNALING_PATHWAY	KEGG_CALCIUM_SIGNALING_PATHWAY	Details ...	178	0.502769	1.91288	0.00411523	0.0415359	0.146	12570	tags=50%, list=23%, signal=64%
KEGG_NEUROACTIVE_LIGAND_RECEPTOR_INTERACTION	KEGG_NEUROACTIVE_LIGAND_RECEPTOR_INTERACTION	Details ...	270	0.480588	1.90668	0	0.039572	0.15	10005	tags=42%, list=18%, signal=51%
KEGG_REGULATION_OF_ACTIN_CYTOSKELETON	KEGG_REGULATION_OF_ACTIN_CYTOSKELETON	Details ...	213	0.484328	1.85754	0.00587084	0.059262	0.207	6226	tags=35%, list=11%, signal=39%
KEGG_NATURAL_KILLER_CELL_MEDIATED_CYTOTOXICITY	KEGG_NATURAL_KILLER_CELL_MEDIATED_CYTOTOXICITY	Details ...	132	0.52805	1.855	0.0154739	0.0558823	0.212	10427	tags=47%, list=19%, signal=58%
KEGG_ALDOSTERONE_REGULATED_SODIUM_REABSORPTION	KEGG_ALDOSTERONE_REGULATED_SODIUM_REABSORPTION	Details ...	42	0.555107	1.83538	0.00201207	0.0634199	0.247	11760	tags=57%, list=21%, signal=73%
KEGG_INTESTINAL_IMMUNE_NETWORK_FOR_IGA_PRODUCTION	KEGG_INTESTINAL_IMMUNE_NETWORK_FOR_IGA_PRODUCTION	Details ...	46	0.698065	1.82496	0.026616	0.0639613	0.258	6838	tags=57%, list=12%, signal=64%
KEGG_ARRHYTHMOGENIC_RIGHT_VENTRICULAR_CARDIOMYOPATHY_ARVC	KEGG_ARRHYTHMOGENIC_RIGHT_VENTRICULAR_CARDIOMYOPATHY_ARVC	Details ...	74	0.555177	1.82021	0.0181818	0.0618959	0.265	9205	tags=51%, list=17%, signal=62%
KEGG_VASCULAR_SMOOTH_MUSCLE_CONTRACTION	KEGG_VASCULAR_SMOOTH_MUSCLE_CONTRACTION	Details ...	115	0.524084	1.79848	0.0184049	0.0697597	0.291	9422	tags=45%, list=17%, signal=54%
KEGG_LEISHMANIA_INFECTION	KEGG_LEISHMANIA_INFECTION	Details ...	70	0.622427	1.7844	0.0294118	0.0741031	0.311	6838	tags=46%, list=12%, signal=52%
KEGG_AUTOIMMUNE_THYROID_DISEASE	KEGG_AUTOIMMUNE_THYROID_DISEASE	Details ...	50	0.618832	1.74771	0.0318352	0.0931094	0.375	10131	tags=52%, list=18%, signal=64%
KEGG_VIRAL_MYOCARDITIS	KEGG_VIRAL_MYOCARDITIS	Details ...	68	0.551646	1.74287	0.038835	0.092	0.383	8121	tags=53%, list=15%, signal=62%
KEGG_LEUKOCYTE_TRANSENDOTHELIAL_MIGRATION	KEGG_LEUKOCYTE_TRANSENDOTHELIAL_MIGRATION	Details ...	116	0.510288	1.74274	0.0120482	0.0877425	0.384	10562	tags=52%, list=19%, signal=64%
KEGG_CHEMOKINE_SIGNALING_PATHWAY	KEGG_CHEMOKINE_SIGNALING_PATHWAY	Details ...	188	0.510741	1.72876	0.026	0.0926091	0.401	10895	tags=48%, list=20%, signal=59%
KEGG_GLYCOSAMINOGLYCAN_BIOSYNTHESIS_CHONDROITIN_SULFATE	KEGG_GLYCOSAMINOGLYCAN_BIOSYNTHESIS_CHONDROITIN_SULFATE	Details ...	22	0.662043	1.72228	0.0345528	0.092033	0.407	8783	tags=50%, list=16%, signal=59%
KEGG_TOLL_LIKE_RECEPTOR_SIGNALING_PATHWAY	KEGG_TOLL_LIKE_RECEPTOR_SIGNALING_PATHWAY	Details ...	102	0.495431	1.71986	0.0197239	0.0897496	0.415	9904	tags=40%, list=18%, signal=49%
KEGG_JAK_STAT_SIGNALING_PATHWAY	KEGG_JAK_STAT_SIGNALING_PATHWAY	Details ...	155	0.459043	1.69388	0.0214008	0.100806	0.453	10810	tags=40%, list=20%, signal=50%
KEGG_ASTHMA	KEGG_ASTHMA	Details ...	28	0.66101	1.67523	0.0537428	0.108333	0.487	11011	tags=61%, list=20%, signal=76%
KEGG_LONG_TERM_DEPRESSION	KEGG_LONG_TERM_DEPRESSION	Details ...	70	0.460909	1.65828	0.0154739	0.115364	0.515	10613	tags=41%, list=19%, signal=51%
KEGG_RENAL_CELL_CARCINOMA	KEGG_RENAL_CELL_CARCINOMA	Details ...	70	0.496265	1.63036	0.0321285	0.130343	0.551	10764	tags=44%, list=19%, signal=55%
KEGG_GRAFT_VERSUS_HOST_DISEASE	KEGG_GRAFT_VERSUS_HOST_DISEASE	Details ...	37	0.675762	1.62703	0.0967742	0.128082	0.558	11011	tags=68%, list=20%, signal=84%
KEGG_ALLOGRAFT_REJECTION	KEGG_ALLOGRAFT_REJECTION	Details ...	35	0.677216	1.61701	0.08	0.131157	0.578	6911	tags=54%, list=12%, signal=62%
KEGG_GAP_JUNCTION	KEGG_GAP_JUNCTION	Details ...	90	0.450853	1.61604	0.0265306	0.127832	0.578	6572	tags=31%, list=12%, signal=35%
KEGG_LYSOSOME	KEGG_LYSOSOME	Details ...	121	0.508866	1.59952	0.0616016	0.135483	0.603	9702	tags=42%, list=18%, signal=51%
KEGG_AXON_GUIDANCE	KEGG_AXON_GUIDANCE	Details ...	129	0.449702	1.58627	0.0395257	0.139888	0.621	7143	tags=36%, list=13%, signal=41%
KEGG_T_CELL_RECEPTOR_SIGNALING_PATHWAY	KEGG_T_CELL_RECEPTOR_SIGNALING_PATHWAY	Details ...	108	0.494037	1.56429	0.0942308	0.155883	0.645	10810	tags=44%, list=20%, signal=55%
KEGG_ARACHIDONIC_ACID_METABOLISM	KEGG_ARACHIDONIC_ACID_METABOLISM	Details ...	58	0.444919	1.56202	0.0269151	0.153623	0.65	8660	tags=34%, list=16%, signal=41%
KEGG_ABC_TRANSPORTERS	KEGG_ABC_TRANSPORTERS	Details ...	44	0.448351	1.53306	0.0569106	0.176096	0.687	6993	tags=30%, list=13%, signal=34%
KEGG_REGULATION_OF_AUTOPHAGY	KEGG_REGULATION_OF_AUTOPHAGY	Details ...	35	0.469013	1.51085	0.0397614	0.192624	0.721	14231	tags=54%, list=26%, signal=73%
KEGG_GLYCOSAMINOGLYCAN_DEGRADATION	KEGG_GLYCOSAMINOGLYCAN_DEGRADATION	Details ...	21	0.541883	1.50933	0.0704225	0.189113	0.722	10203	tags=57%, list=18%, signal=70%
KEGG_NEUROTROPHIN_SIGNALING_PATHWAY	KEGG_NEUROTROPHIN_SIGNALING_PATHWAY	Details ...	126	0.439817	1.4904	0.0628803	0.20092	0.744	10956	tags=37%, list=20%, signal=46%
KEGG_FC_GAMMA_R_MEDIATED_PHAGOCYTOSIS	KEGG_FC_GAMMA_R_MEDIATED_PHAGOCYTOSIS	Details ...	96	0.461808	1.49035	0.0918367	0.196019	0.744	6226	tags=32%, list=11%, signal=36%
KEGG_MAPK_SIGNALING_PATHWAY	KEGG_MAPK_SIGNALING_PATHWAY	Details ...	267	0.390732	1.48911	0.0638723	0.192108	0.744	10895	tags=37%, list=20%, signal=46%
KEGG_ACUTE_MYELOID_LEUKEMIA	KEGG_ACUTE_MYELOID_LEUKEMIA	Details ...	57	0.48998	1.48426	0.0909091	0.191179	0.749	10738	tags=49%, list=19%, signal=61%
KEGG_ETHER_LIPID_METABOLISM	KEGG_ETHER_LIPID_METABOLISM	Details ...	33	0.452977	1.47817	0.0449898	0.192613	0.758	5817	tags=33%, list=11%, signal=37%
KEGG_FC_EPSILON_RI_SIGNALING_PATHWAY	KEGG_FC_EPSILON_RI_SIGNALING_PATHWAY	Details ...	79	0.427281	1.47009	0.0921569	0.195658	0.765	10738	tags=41%, list=19%, signal=50%
KEGG_ANTIGEN_PROCESSING_AND_PRESENTATION	KEGG_ANTIGEN_PROCESSING_AND_PRESENTATION	Details ...	81	0.478368	1.46619	0.121212	0.195233	0.775	6911	tags=33%, list=12%, signal=38%
KEGG_TYPE_I_DIABETES_MELLITUS	KEGG_TYPE_I_DIABETES_MELLITUS	Details ...	41	0.555409	1.45874	0.142315	0.198592	0.784	6911	tags=49%, list=12%, signal=56%
KEGG_MELANOGENESIS	KEGG_MELANOGENESIS	Details ...	101	0.405444	1.45822	0.0645833	0.195047	0.785	7882	tags=31%, list=14%, signal=36%
KEGG_ERBB_SIGNALING_PATHWAY	KEGG_ERBB_SIGNALING_PATHWAY	Details ...	87	0.428826	1.43317	0.0941176	0.214479	0.812	10810	tags=38%, list=20%, signal=47%
KEGG_VASOPRESSIN_REGULATED_WATER_REABSORPTION	KEGG_VASOPRESSIN_REGULATED_WATER_REABSORPTION	Details ...	44	0.419708	1.41716	0.0814196	0.226287	0.821	14882	tags=50%, list=27%, signal=68%
KEGG_PATHWAYS_IN_CANCER	KEGG_PATHWAYS_IN_CANCER	Details ...	325	0.376012	1.40656	0.0813492	0.233333	0.839	6226	tags=27%, list=11%, signal=31%
KEGG_HEDGEHOG_SIGNALING_PATHWAY	KEGG_HEDGEHOG_SIGNALING_PATHWAY	Details ...	56	0.432399	1.38611	0.125	0.2505	0.857	4170	tags=29%, list=8%, signal=31%
KEGG_TGF_BETA_SIGNALING_PATHWAY	KEGG_TGF_BETA_SIGNALING_PATHWAY	Details ...	86	0.40721	1.38592	0.130081	0.245882	0.857	8004	tags=34%, list=14%, signal=39%
KEGG_MELANOMA	KEGG_MELANOMA	Details ...	71	0.401406	1.38379	0.0974155	0.243504	0.858	6226	tags=30%, list=11%, signal=33%
KEGG_PRION_DISEASES	KEGG_PRION_DISEASES	Details ...	35	0.458828	1.37865	0.10998	0.244568	0.864	2816	tags=23%, list=5%, signal=24%
KEGG_BASAL_CELL_CARCINOMA	KEGG_BASAL_CELL_CARCINOMA	Details ...	55	0.436706	1.37008	0.114345	0.249143	0.874	4430	tags=29%, list=8%, signal=32%
KEGG_INSULIN_SIGNALING_PATHWAY	KEGG_INSULIN_SIGNALING_PATHWAY	Details ...	137	0.378695	1.36681	0.120163	0.248623	0.875	12955	tags=42%, list=23%, signal=54%
KEGG_RENIN_ANGIOTENSIN_SYSTEM	KEGG_RENIN_ANGIOTENSIN_SYSTEM	Details ...	17	0.49649	1.36655	0.133065	0.244439	0.875	11833	tags=59%, list=21%, signal=75%
KEGG_PHOSPHATIDYLINOSITOL_SIGNALING_SYSTEM	KEGG_PHOSPHATIDYLINOSITOL_SIGNALING_SYSTEM	Details ...	76	0.426432	1.3625	0.146341	0.244327	0.878	10956	tags=41%, list=20%, signal=51%
KEGG_VEGF_SIGNALING_PATHWAY	KEGG_VEGF_SIGNALING_PATHWAY	Details ...	76	0.394366	1.36203	0.105263	0.240572	0.879	11412	tags=45%, list=21%, signal=56%
KEGG_DRUG_METABOLISM_CYTOCHROME_P450	KEGG_DRUG_METABOLISM_CYTOCHROME_P450	Details ...	71	0.410883	1.33836	0.130612	0.260641	0.906	11855	tags=37%, list=21%, signal=47%
KEGG_GLIOMA	KEGG_GLIOMA	Details ...	65	0.412374	1.33471	0.130435	0.260199	0.909	6572	tags=31%, list=12%, signal=35%
KEGG_SNARE_INTERACTIONS_IN_VESICULAR_TRANSPORT	KEGG_SNARE_INTERACTIONS_IN_VESICULAR_TRANSPORT	Details ...	38	0.422961	1.334	0.132653	0.256985	0.912	7299	tags=34%, list=13%, signal=39%
KEGG_B_CELL_RECEPTOR_SIGNALING_PATHWAY	KEGG_B_CELL_RECEPTOR_SIGNALING_PATHWAY	Details ...	75	0.453735	1.33024	0.2	0.256968	0.915	10738	tags=47%, list=19%, signal=58%
KEGG_ENDOCYTOSIS	KEGG_ENDOCYTOSIS	Details ...	181	0.368481	1.32148	0.146186	0.262527	0.922	7097	tags=25%, list=13%, signal=28%
KEGG_ADIPOCYTOKINE_SIGNALING_PATHWAY	KEGG_ADIPOCYTOKINE_SIGNALING_PATHWAY	Details ...	67	0.388321	1.30702	0.16499	0.273367	0.926	11933	tags=36%, list=22%, signal=46%
KEGG_LONG_TERM_POTENTIATION	KEGG_LONG_TERM_POTENTIATION	Details ...	70	0.358561	1.27539	0.180293	0.305056	0.948	11944	tags=41%, list=22%, signal=53%
KEGG_MTOR_SIGNALING_PATHWAY	KEGG_MTOR_SIGNALING_PATHWAY	Details ...	52	0.404043	1.27399	0.202041	0.301905	0.948	7550	tags=29%, list=14%, signal=33%
KEGG_PROSTATE_CANCER	KEGG_PROSTATE_CANCER	Details ...	89	0.378048	1.26201	0.196393	0.311598	0.955	10738	tags=35%, list=19%, signal=43%
KEGG_METABOLISM_OF_XENOBIOTICS_BY_CYTOCHROME_P450	KEGG_METABOLISM_OF_XENOBIOTICS_BY_CYTOCHROME_P450	Details ...	69	0.400618	1.25883	0.210634	0.310707	0.958	11375	tags=36%, list=21%, signal=46%
KEGG_DORSO_VENTRAL_AXIS_FORMATION	KEGG_DORSO_VENTRAL_AXIS_FORMATION	Details ...	24	0.405038	1.25045	0.194274	0.314992	0.961	6572	tags=33%, list=12%, signal=38%
KEGG_GNRH_SIGNALING_PATHWAY	KEGG_GNRH_SIGNALING_PATHWAY	Details ...	101	0.343963	1.23344	0.203354	0.331175	0.967	10956	tags=34%, list=20%, signal=42%
KEGG_GALACTOSE_METABOLISM	KEGG_GALACTOSE_METABOLISM	Details ...	26	0.414083	1.22906	0.215481	0.331509	0.969	8930	tags=31%, list=16%, signal=37%
KEGG_PANCREATIC_CANCER	KEGG_PANCREATIC_CANCER	Details ...	70	0.377135	1.21701	0.261905	0.341797	0.971	6226	tags=27%, list=11%, signal=31%
KEGG_COLORECTAL_CANCER	KEGG_COLORECTAL_CANCER	Details ...	62	0.387738	1.2167	0.249505	0.337482	0.971	6226	tags=31%, list=11%, signal=34%
KEGG_PRIMARY_IMMUNODEFICIENCY	KEGG_PRIMARY_IMMUNODEFICIENCY	Details ...	35	0.511069	1.21094	0.292398	0.339422	0.971	9861	tags=51%, list=18%, signal=63%
KEGG_NOD_LIKE_RECEPTOR_SIGNALING_PATHWAY	KEGG_NOD_LIKE_RECEPTOR_SIGNALING_PATHWAY	Details ...	62	0.370986	1.20616	0.253012	0.340124	0.971	11289	tags=45%, list=20%, signal=57%
KEGG_OLFACTORY_TRANSDUCTION	KEGG_OLFACTORY_TRANSDUCTION	Details ...	386	0.426997	1.19963	0.313346	0.343844	0.971	15760	tags=47%, list=28%, signal=65%
KEGG_GLYCOSAMINOGLYCAN_BIOSYNTHESIS_HEPARAN_SULFATE	KEGG_GLYCOSAMINOGLYCAN_BIOSYNTHESIS_HEPARAN_SULFATE	Details ...	26	0.413281	1.19345	0.259414	0.347426	0.972	10203	tags=38%, list=18%, signal=47%
KEGG_TRYPTOPHAN_METABOLISM	KEGG_TRYPTOPHAN_METABOLISM	Details ...	40	0.345773	1.16875	0.257545	0.373269	0.974	12276	tags=38%, list=22%, signal=48%
KEGG_TYPE_II_DIABETES_MELLITUS	KEGG_TYPE_II_DIABETES_MELLITUS	Details ...	47	0.367167	1.15454	0.269076	0.386028	0.976	11414	tags=38%, list=21%, signal=48%
KEGG_CHRONIC_MYELOID_LEUKEMIA	KEGG_CHRONIC_MYELOID_LEUKEMIA	Details ...	73	0.369248	1.1479	0.313373	0.389915	0.98	10810	tags=38%, list=20%, signal=48%
KEGG_CARDIAC_MUSCLE_CONTRACTION	KEGG_CARDIAC_MUSCLE_CONTRACTION	Details ...	79	0.304067	1.12542	0.295455	0.414652	0.984	14183	tags=42%, list=26%, signal=56%
KEGG_ALPHA_LINOLENIC_ACID_METABOLISM	KEGG_ALPHA_LINOLENIC_ACID_METABOLISM	Details ...	19	0.38896	1.12509	0.320717	0.409982	0.984	10613	tags=32%, list=19%, signal=39%
KEGG_WNT_SIGNALING_PATHWAY	KEGG_WNT_SIGNALING_PATHWAY	Details ...	151	0.305596	1.11341	0.328713	0.420273	0.985	5127	tags=21%, list=9%, signal=23%
KEGG_TIGHT_JUNCTION	KEGG_TIGHT_JUNCTION	Details ...	132	0.289014	1.10265	0.317328	0.429888	0.986	10738	tags=33%, list=19%, signal=40%
KEGG_INOSITOL_PHOSPHATE_METABOLISM	KEGG_INOSITOL_PHOSPHATE_METABOLISM	Details ...	54	0.353172	1.10091	0.350305	0.427181	0.986	6050	tags=22%, list=11%, signal=25%
KEGG_STEROID_HORMONE_BIOSYNTHESIS	KEGG_STEROID_HORMONE_BIOSYNTHESIS	Details ...	55	0.332732	1.09147	0.344488	0.435663	0.989	8540	tags=25%, list=15%, signal=30%
KEGG_APOPTOSIS	KEGG_APOPTOSIS	Details ...	87	0.327134	1.09084	0.350806	0.431615	0.989	11412	tags=43%, list=21%, signal=53%
KEGG_RETINOL_METABOLISM	KEGG_RETINOL_METABOLISM	Details ...	64	0.333092	1.08944	0.33526	0.428689	0.989	15748	tags=44%, list=28%, signal=61%
KEGG_O_GLYCAN_BIOSYNTHESIS	KEGG_O_GLYCAN_BIOSYNTHESIS	Details ...	30	0.37094	1.08538	0.345494	0.428775	0.989	10945	tags=37%, list=20%, signal=46%
KEGG_AMINO_SUGAR_AND_NUCLEOTIDE_SUGAR_METABOLISM	KEGG_AMINO_SUGAR_AND_NUCLEOTIDE_SUGAR_METABOLISM	Details ...	44	0.362465	1.0759	0.370968	0.436139	0.991	8930	tags=34%, list=16%, signal=41%
KEGG_GLYCEROLIPID_METABOLISM	KEGG_GLYCEROLIPID_METABOLISM	Details ...	49	0.32492	1.0574	0.370079	0.454857	0.995	9731	tags=35%, list=18%, signal=42%
KEGG_GLYCOSAMINOGLYCAN_BIOSYNTHESIS_KERATAN_SULFATE	KEGG_GLYCOSAMINOGLYCAN_BIOSYNTHESIS_KERATAN_SULFATE	Details ...	15	0.411602	1.04956	0.406375	0.461272	0.996	9633	tags=33%, list=17%, signal=40%
KEGG_ENDOMETRIAL_CANCER	KEGG_ENDOMETRIAL_CANCER	Details ...	52	0.337746	1.04883	0.404297	0.457313	0.996	6572	tags=27%, list=12%, signal=31%
KEGG_NON_SMALL_CELL_LUNG_CANCER	KEGG_NON_SMALL_CELL_LUNG_CANCER	Details ...	54	0.335194	1.03557	0.4	0.470028	0.997	6572	tags=24%, list=12%, signal=27%
KEGG_RIG_I_LIKE_RECEPTOR_SIGNALING_PATHWAY	KEGG_RIG_I_LIKE_RECEPTOR_SIGNALING_PATHWAY	Details ...	71	0.285373	1.02527	0.433134	0.479342	0.997	13570	tags=38%, list=25%, signal=50%
KEGG_GLYCEROPHOSPHOLIPID_METABOLISM	KEGG_GLYCEROPHOSPHOLIPID_METABOLISM	Details ...	77	0.281668	1.0222	0.406814	0.478417	0.997	10617	tags=31%, list=19%, signal=39%
KEGG_PATHOGENIC_ESCHERICHIA_COLI_INFECTION	KEGG_PATHOGENIC_ESCHERICHIA_COLI_INFECTION	Details ...	56	0.302094	1.014	0.418651	0.484842	0.997	7504	tags=27%, list=14%, signal=31%
KEGG_LINOLEIC_ACID_METABOLISM	KEGG_LINOLEIC_ACID_METABOLISM	Details ...	29	0.318775	1.00798	0.441767	0.487868	0.998	11169	tags=31%, list=20%, signal=39%
KEGG_PORPHYRIN_AND_CHLOROPHYLL_METABOLISM	KEGG_PORPHYRIN_AND_CHLOROPHYLL_METABOLISM	Details ...	41	0.33241	1.00129	0.432749	0.491497	0.998	12229	tags=37%, list=22%, signal=47%
KEGG_ADHERENS_JUNCTION	KEGG_ADHERENS_JUNCTION		73	0.300703	0.996628	0.462451	0.492964	0.998	7779	tags=27%, list=14%, signal=32%
KEGG_SMALL_CELL_LUNG_CANCER	KEGG_SMALL_CELL_LUNG_CANCER		84	0.298114	0.991738	0.464844	0.494852	0.998	11412	tags=36%, list=21%, signal=45%
KEGG_OTHER_GLYCAN_DEGRADATION	KEGG_OTHER_GLYCAN_DEGRADATION		16	0.391543	0.980441	0.487903	0.505142	0.999	13517	tags=56%, list=24%, signal=74%
KEGG_SYSTEMIC_LUPUS_ERYTHEMATOSUS	KEGG_SYSTEMIC_LUPUS_ERYTHEMATOSUS		135	0.301541	0.97756	0.487026	0.504069	1	5293	tags=21%, list=10%, signal=24%
KEGG_STARCH_AND_SUCROSE_METABOLISM	KEGG_STARCH_AND_SUCROSE_METABOLISM		52	0.294879	0.976806	0.473251	0.500263	1	11894	tags=27%, list=22%, signal=34%
KEGG_PROGESTERONE_MEDIATED_OOCYTE_MATURATION	KEGG_PROGESTERONE_MEDIATED_OOCYTE_MATURATION		85	0.273136	0.920801	0.555556	0.575003	1	6226	tags=24%, list=11%, signal=26%
KEGG_SPHINGOLIPID_METABOLISM	KEGG_SPHINGOLIPID_METABOLISM		39	0.299584	0.914609	0.568789	0.57872	1	3379	tags=15%, list=6%, signal=16%
KEGG_NICOTINATE_AND_NICOTINAMIDE_METABOLISM	KEGG_NICOTINATE_AND_NICOTINAMIDE_METABOLISM		24	0.284376	0.879853	0.622449	0.623908	1	5648	tags=25%, list=10%, signal=28%
KEGG_EPITHELIAL_CELL_SIGNALING_IN_HELICOBACTER_PYLORI_INFECTION	KEGG_EPITHELIAL_CELL_SIGNALING_IN_HELICOBACTER_PYLORI_INFECTION		68	0.243357	0.852792	0.650888	0.659215	1	13940	tags=37%, list=25%, signal=49%
KEGG_PRIMARY_BILE_ACID_BIOSYNTHESIS	KEGG_PRIMARY_BILE_ACID_BIOSYNTHESIS		16	0.307861	0.844153	0.66	0.666447	1	13269	tags=50%, list=24%, signal=66%
KEGG_VIBRIO_CHOLERAE_INFECTION	KEGG_VIBRIO_CHOLERAE_INFECTION		54	0.24443	0.840344	0.691057	0.665792	1	6215	tags=20%, list=11%, signal=23%
KEGG_PHENYLALANINE_METABOLISM	KEGG_PHENYLALANINE_METABOLISM		18	0.281777	0.829905	0.711462	0.675164	1	8411	tags=22%, list=15%, signal=26%
KEGG_BLADDER_CANCER	KEGG_BLADDER_CANCER		42	0.263764	0.829439	0.649193	0.669877	1	3622	tags=17%, list=7%, signal=18%
KEGG_PROXIMAL_TUBULE_BICARBONATE_RECLAMATION	KEGG_PROXIMAL_TUBULE_BICARBONATE_RECLAMATION		23	0.275618	0.828602	0.690763	0.665253	1	9079	tags=26%, list=16%, signal=31%
KEGG_PPAR_SIGNALING_PATHWAY	KEGG_PPAR_SIGNALING_PATHWAY		69	0.244037	0.827635	0.657258	0.660929	1	7260	tags=16%, list=13%, signal=18%
KEGG_PENTOSE_AND_GLUCURONATE_INTERCONVERSIONS	KEGG_PENTOSE_AND_GLUCURONATE_INTERCONVERSIONS		28	0.300612	0.82192	0.6714	0.663478	1	3943	tags=18%, list=7%, signal=19%
KEGG_TYROSINE_METABOLISM	KEGG_TYROSINE_METABOLISM		42	0.233766	0.816798	0.747012	0.665538	1	3668	tags=14%, list=7%, signal=15%
KEGG_GLYCOLYSIS_GLUCONEOGENESIS	KEGG_GLYCOLYSIS_GLUCONEOGENESIS		62	0.24397	0.793797	0.706827	0.695084	1	9479	tags=19%, list=17%, signal=23%
KEGG_ASCORBATE_AND_ALDARATE_METABOLISM	KEGG_ASCORBATE_AND_ALDARATE_METABOLISM		25	0.276034	0.723169	0.771894	0.793272	1	16805	tags=48%, list=30%, signal=69%
KEGG_CYTOSOLIC_DNA_SENSING_PATHWAY	KEGG_CYTOSOLIC_DNA_SENSING_PATHWAY		55	0.20331	0.703214	0.8591	0.814409	1	14105	tags=36%, list=25%, signal=49%
KEGG_TASTE_TRANSDUCTION	KEGG_TASTE_TRANSDUCTION		51	0.215046	0.695473	0.885714	0.817115	1	7427	tags=18%, list=13%, signal=20%
KEGG_DRUG_METABOLISM_OTHER_ENZYMES	KEGG_DRUG_METABOLISM_OTHER_ENZYMES		51	0.204333	0.677495	0.912424	0.834977	1	4221	tags=14%, list=8%, signal=15%
KEGG_BETA_ALANINE_METABOLISM	KEGG_BETA_ALANINE_METABOLISM		22	0.229239	0.667637	0.880252	0.839675	1	11112	tags=32%, list=20%, signal=40%
KEGG_FATTY_ACID_METABOLISM	KEGG_FATTY_ACID_METABOLISM		42	0.186791	0.53293	0.952965	0.954289	1	3719	tags=10%, list=7%, signal=10%
KEGG_FRUCTOSE_AND_MANNOSE_METABOLISM	KEGG_FRUCTOSE_AND_MANNOSE_METABOLISM		34	0.176073	0.51053	0.978088	0.95968	1	8479	tags=15%, list=15%, signal=17%
KEGG_SPLICEOSOME	KEGG_SPLICEOSOME	Details ...	127	-0.649833	-1.88288	0.0256917	0.220785	0.198	9573	tags=61%, list=17%, signal=74%
KEGG_BASE_EXCISION_REPAIR	KEGG_BASE_EXCISION_REPAIR	Details ...	35	-0.695641	-1.86496	0.0161616	0.12753	0.217	7768	tags=54%, list=14%, signal=63%
KEGG_HOMOLOGOUS_RECOMBINATION	KEGG_HOMOLOGOUS_RECOMBINATION	Details ...	28	-0.652386	-1.69015	0.0371134	0.342577	0.46	9931	tags=61%, list=18%, signal=74%
KEGG_DNA_REPLICATION	KEGG_DNA_REPLICATION	Details ...	36	-0.710045	-1.6832	0.0470348	0.272254	0.476	9576	tags=69%, list=17%, signal=84%
KEGG_ONE_CARBON_POOL_BY_FOLATE	KEGG_ONE_CARBON_POOL_BY_FOLATE	Details ...	17	-0.673725	-1.6364	0.0570265	0.299067	0.555	9996	tags=65%, list=18%, signal=79%
KEGG_PYRIMIDINE_METABOLISM	KEGG_PYRIMIDINE_METABOLISM	Details ...	98	-0.514289	-1.63459	0.0638723	0.252468	0.563	10685	tags=49%, list=19%, signal=61%
KEGG_BASAL_TRANSCRIPTION_FACTORS	KEGG_BASAL_TRANSCRIPTION_FACTORS	Details ...	35	-0.520364	-1.58804	0.0517928	0.284005	0.638	7238	tags=37%, list=13%, signal=43%
KEGG_CELL_CYCLE	KEGG_CELL_CYCLE	Details ...	125	-0.529831	-1.58177	0.0778443	0.258067	0.643	7114	tags=43%, list=13%, signal=49%
KEGG_NUCLEOTIDE_EXCISION_REPAIR	KEGG_NUCLEOTIDE_EXCISION_REPAIR	Details ...	44	-0.552193	-1.53352	0.0903614	0.303089	0.706	9204	tags=45%, list=17%, signal=54%
KEGG_RNA_POLYMERASE	KEGG_RNA_POLYMERASE	Details ...	29	-0.561363	-1.501	0.0872211	0.323911	0.747	12920	tags=59%, list=23%, signal=76%
KEGG_RNA_DEGRADATION	KEGG_RNA_DEGRADATION	Details ...	59	-0.501924	-1.47239	0.128405	0.340832	0.784	13606	tags=49%, list=25%, signal=65%
KEGG_GLYOXYLATE_AND_DICARBOXYLATE_METABOLISM	KEGG_GLYOXYLATE_AND_DICARBOXYLATE_METABOLISM	Details ...	16	-0.620247	-1.46622	0.105906	0.323046	0.791	3735	tags=31%, list=7%, signal=34%
KEGG_RIBOFLAVIN_METABOLISM	KEGG_RIBOFLAVIN_METABOLISM	Details ...	16	-0.51157	-1.43094	0.0810277	0.348963	0.819	10871	tags=44%, list=20%, signal=54%
KEGG_GLYCOSYLPHOSPHATIDYLINOSITOL_GPI_ANCHOR_BIOSYNTHESIS	KEGG_GLYCOSYLPHOSPHATIDYLINOSITOL_GPI_ANCHOR_BIOSYNTHESIS	Details ...	25	-0.506103	-1.37592	0.15587	0.41224	0.868	14099	tags=36%, list=25%, signal=48%
KEGG_PROTEASOME	KEGG_PROTEASOME	Details ...	46	-0.505618	-1.3282	0.231855	0.469674	0.907	11741	tags=41%, list=21%, signal=52%
KEGG_MISMATCH_REPAIR	KEGG_MISMATCH_REPAIR	Details ...	23	-0.530252	-1.27837	0.237219	0.532986	0.936	9204	tags=48%, list=17%, signal=57%
KEGG_AMINOACYL_TRNA_BIOSYNTHESIS	KEGG_AMINOACYL_TRNA_BIOSYNTHESIS	Details ...	41	-0.510113	-1.26384	0.274354	0.530155	0.944	14321	tags=54%, list=26%, signal=72%
KEGG_P53_SIGNALING_PATHWAY	KEGG_P53_SIGNALING_PATHWAY	Details ...	68	-0.38613	-1.25858	0.202703	0.50938	0.944	8880	tags=32%, list=16%, signal=38%
KEGG_TERPENOID_BACKBONE_BIOSYNTHESIS	KEGG_TERPENOID_BACKBONE_BIOSYNTHESIS	Details ...	15	-0.506994	-1.20368	0.294715	0.586193	0.966	17103	tags=67%, list=31%, signal=96%
KEGG_NITROGEN_METABOLISM	KEGG_NITROGEN_METABOLISM	Details ...	23	-0.405247	-1.19094	0.231373	0.583757	0.968	12816	tags=48%, list=23%, signal=62%
KEGG_PURINE_METABOLISM	KEGG_PURINE_METABOLISM	Details ...	159	-0.309877	-1.18563	0.252988	0.566481	0.972	8395	tags=31%, list=15%, signal=36%
KEGG_RIBOSOME	KEGG_RIBOSOME	Details ...	88	-0.51849	-1.17251	0.34236	0.564913	0.975	20851	tags=68%, list=38%, signal=109%
KEGG_OXIDATIVE_PHOSPHORYLATION	KEGG_OXIDATIVE_PHOSPHORYLATION	Details ...	132	-0.399984	-1.15706	0.347826	0.569762	0.98	14454	tags=43%, list=26%, signal=58%
KEGG_PANTOTHENATE_AND_COA_BIOSYNTHESIS	KEGG_PANTOTHENATE_AND_COA_BIOSYNTHESIS	Details ...	16	-0.409024	-1.12616	0.309055	0.603566	0.988	11336	tags=38%, list=20%, signal=47%
KEGG_PARKINSONS_DISEASE	KEGG_PARKINSONS_DISEASE	Details ...	130	-0.384468	-1.11562	0.370937	0.598248	0.99	18614	tags=53%, list=34%, signal=80%
KEGG_MATURITY_ONSET_DIABETES_OF_THE_YOUNG	KEGG_MATURITY_ONSET_DIABETES_OF_THE_YOUNG	Details ...	25	-0.407776	-1.09445	0.35084	0.614121	0.994	8201	tags=32%, list=15%, signal=38%
KEGG_SELENOAMINO_ACID_METABOLISM	KEGG_SELENOAMINO_ACID_METABOLISM	Details ...	26	-0.372544	-1.04522	0.406977	0.683875	0.999	4880	tags=23%, list=9%, signal=25%
KEGG_HUNTINGTONS_DISEASE	KEGG_HUNTINGTONS_DISEASE	Details ...	182	-0.303676	-1.0295	0.426357	0.689471	0.999	18501	tags=46%, list=33%, signal=68%
KEGG_PEROXISOME	KEGG_PEROXISOME	Details ...	78	-0.329214	-1.0238	0.438878	0.675719	0.999	21434	tags=55%, list=39%, signal=90%
KEGG_N_GLYCAN_BIOSYNTHESIS	KEGG_N_GLYCAN_BIOSYNTHESIS	Details ...	46	-0.359269	-0.997893	0.480331	0.703245	0.999	19258	tags=57%, list=35%, signal=87%
KEGG_LYSINE_DEGRADATION	KEGG_LYSINE_DEGRADATION	Details ...	44	-0.337113	-0.970697	0.483019	0.7314	1	12587	tags=39%, list=23%, signal=50%
KEGG_ALANINE_ASPARTATE_AND_GLUTAMATE_METABOLISM	KEGG_ALANINE_ASPARTATE_AND_GLUTAMATE_METABOLISM	Details ...	32	-0.318775	-0.95205	0.521212	0.746996	1	12614	tags=41%, list=23%, signal=53%
KEGG_GLUTATHIONE_METABOLISM	KEGG_GLUTATHIONE_METABOLISM	Details ...	49	-0.290928	-0.920008	0.563107	0.784813	1	8884	tags=31%, list=16%, signal=36%
KEGG_CYSTEINE_AND_METHIONINE_METABOLISM	KEGG_CYSTEINE_AND_METHIONINE_METABOLISM	Details ...	34	-0.29807	-0.914449	0.547244	0.771931	1	9543	tags=29%, list=17%, signal=36%
KEGG_OOCYTE_MEIOSIS	KEGG_OOCYTE_MEIOSIS	Details ...	113	-0.26057	-0.900358	0.552577	0.776306	1	7024	tags=22%, list=13%, signal=25%
KEGG_PYRUVATE_METABOLISM	KEGG_PYRUVATE_METABOLISM	Details ...	40	-0.28737	-0.893527	0.562852	0.767534	1	11446	tags=23%, list=21%, signal=28%
KEGG_ALZHEIMERS_DISEASE	KEGG_ALZHEIMERS_DISEASE	Details ...	166	-0.262443	-0.883339	0.544574	0.764559	1	14498	tags=34%, list=26%, signal=46%
KEGG_CITRATE_CYCLE_TCA_CYCLE	KEGG_CITRATE_CYCLE_TCA_CYCLE	Details ...	31	-0.34291	-0.831647	0.616279	0.839781	1	18911	tags=42%, list=34%, signal=64%
KEGG_UBIQUITIN_MEDIATED_PROTEOLYSIS	KEGG_UBIQUITIN_MEDIATED_PROTEOLYSIS	Details ...	135	-0.24638	-0.810589	0.652525	0.856826	1	9977	tags=23%, list=18%, signal=28%
KEGG_PROTEIN_EXPORT	KEGG_PROTEIN_EXPORT	Details ...	24	-0.316327	-0.804122	0.643701	0.846558	1	14027	tags=33%, list=25%, signal=45%
KEGG_HISTIDINE_METABOLISM	KEGG_HISTIDINE_METABOLISM	Details ...	29	-0.2427	-0.76716	0.796078	0.891178	1	4862	tags=14%, list=9%, signal=15%
KEGG_GLYCOSPHINGOLIPID_BIOSYNTHESIS_LACTO_AND_NEOLACTO_SERIES	KEGG_GLYCOSPHINGOLIPID_BIOSYNTHESIS_LACTO_AND_NEOLACTO_SERIES	Details ...	26	-0.244386	-0.76206	0.807229	0.878875	1	13464	tags=35%, list=24%, signal=46%
KEGG_BUTANOATE_METABOLISM	KEGG_BUTANOATE_METABOLISM	Details ...	34	-0.264033	-0.758287	0.744554	0.865024	1	14018	tags=32%, list=25%, signal=43%
KEGG_AMYOTROPHIC_LATERAL_SCLEROSIS_ALS	KEGG_AMYOTROPHIC_LATERAL_SCLEROSIS_ALS	Details ...	53	-0.212997	-0.747066	0.816602	0.864698	1	6171	tags=17%, list=11%, signal=19%
KEGG_GLYCINE_SERINE_AND_THREONINE_METABOLISM	KEGG_GLYCINE_SERINE_AND_THREONINE_METABOLISM	Details ...	31	-0.238094	-0.730111	0.815789	0.873963	1	11058	tags=29%, list=20%, signal=36%
KEGG_NOTCH_SIGNALING_PATHWAY	KEGG_NOTCH_SIGNALING_PATHWAY	Details ...	47	-0.230934	-0.71948	0.790291	0.871491	1	8167	tags=21%, list=15%, signal=25%
KEGG_STEROID_BIOSYNTHESIS	KEGG_STEROID_BIOSYNTHESIS	Details ...	17	-0.297181	-0.716512	0.745665	0.857649	1	16132	tags=53%, list=29%, signal=75%
KEGG_THYROID_CANCER	KEGG_THYROID_CANCER	Details ...	29	-0.231389	-0.690775	0.826176	0.876426	1	3842	tags=14%, list=7%, signal=15%
KEGG_VALINE_LEUCINE_AND_ISOLEUCINE_DEGRADATION	KEGG_VALINE_LEUCINE_AND_ISOLEUCINE_DEGRADATION	Details ...	44	-0.260478	-0.687705	0.766284	0.862927	1	20063	tags=50%, list=36%, signal=78%
KEGG_ARGININE_AND_PROLINE_METABOLISM	KEGG_ARGININE_AND_PROLINE_METABOLISM	Details ...	54	-0.212108	-0.670041	0.895582	0.867747	1	12614	tags=31%, list=23%, signal=41%
KEGG_PROPANOATE_METABOLISM	KEGG_PROPANOATE_METABOLISM	Details ...	33	-0.214096	-0.591606	0.886578	0.938679	1	19767	tags=42%, list=36%, signal=66%
KEGG_BIOSYNTHESIS_OF_UNSATURATED_FATTY_ACIDS	KEGG_BIOSYNTHESIS_OF_UNSATURATED_FATTY_ACIDS	Details ...	22	-0.211068	-0.584191	0.941057	0.927315	1	19014	tags=36%, list=34%, signal=55%
KEGG_PENTOSE_PHOSPHATE_PATHWAY	KEGG_PENTOSE_PHOSPHATE_PATHWAY	Details ...	27	-0.148117	-0.423552	0.99807	0.988927	1	10575	tags=15%, list=19%, signal=18%
